# Supplementary material for: Retracing Phylogenetic, Host and Geographic Origins of Coronaviruses with Coloured Genomic Bootstrap Barcodes: SARS-CoV and SARS-CoV-2 as Case Studies
Source: Viruses. 2023 Jan 31;15(2):406. doi: 10.3390/v15020406 (PMC9961909; doi:10.3390/v15020406)
Supplement: Supplementary file 1 [file viruses-15-00406-s001.zip]

Archive with 1 entries (1 files):
- viruses-2119850-supplementary.pdf
